# Supplementary material for: Molecular and Cellular Markers in Chlorhexidine-Induced Peritoneal Fibrosis in Mice
Source: Biomedicines. 2022 Oct 27;10(11):2726. doi: 10.3390/biomedicines10112726 (PMC9687430; doi:10.3390/biomedicines10112726)
Supplement: Supplementary file 1 [file biomedicines-10-02726-s001.zip]

Archive with 1 entries (1 files):
- biomedicines-1944913-supplementary.pdf
